# Supplementary material for: Novel behaviour change frameworks for digital health interventions: A critical review
Source: J Health Psychol. 2023 Apr 12;28(10):970–83. doi: 10.1177/13591053231164499 (PMC10466959; doi:10.1177/13591053231164499)
Supplement: sj-csv-3-hpq-10.1177_13591053231164499 – Supplemental material for Novel behaviour change frameworks for digital health interventions: A critical review [file sj-csv-3-hpq-10.1177_13591053231164499.csv]

Covidence #	Study ID	Published date	Reviewer Name	Study ID	Study design	Country in which the study conducted	Title	Aim of study	One Sentence summary of framework
830	Zhang 2021	9/4/2021	Melissa Pelly	7	Other: Viewpoint	Other: Netherlands	Theory Integration for Lifestyle Behavior Change in the Digital Age: An Adaptive Decision-Making Framework	To review theories relevant to lifestyle behavior change from the broader psychology literature and then integrate these theories into a new theoretical framework called adaptive decision-making to address two specific problems	The framework represents lifestyle behaviors at two levels (action and reflection level), and explains how behaviors and cognitive constructs dynamically influence each other.
822	Young 2020	26/6/2020	Melissa Pelly	6	Other: Viewpoint	United States	The Adaptive Behavioral Components (ABC) Model for Planning Longitudinal Behavioral Technology-Based Health Interventions: A Theoretical Framework	To develop a framework that incorporates research across the fields of social and behavioral psychology, informatics, and marketing to develop a model tailored to the needs of digital technology interventionists.	ABC is composed of five components: basic behavior change; intervention, or problem-focused characteristics; population, social, and behavioral characteristics; individual-level and personality characteristics; and technology characteristics.
780	Wang 2019	15/1/2019	Melissa Pelly	5	Other: Viewpoint	Other: Germany and Italy	Integrating Taxonomies Into Theory-Based Digital HealthInterventions for Behavior Change:A Holistic Framework	The framework aims to guide DHI developers to design, evaluate, and report their work in a formative and comprehensive way	TUDER framework involves: 1) targeting, 2) understanding, 3) designing, 4) evaluating and 5) refining
731	Sucala 2020	1/7/2019	Melissa Pelly	4	Other: Original research article	United States	An iterative, interdisciplinary, collaborative framework for developing and evaluating digital behavior change interventions	To develop an iterative framework that maximizes outcomes by incorporating faster and more frequent testing cycles into the lifecycle of a digital health behaviour change intervention.	The framework‚ has five phases are built upon the human-centered design approach (i.e., predefine, define, design, develop, and de-ploy).
664	Sari 2020	1/5/2020	Melissa Pelly	3	Other: Literature Review	Other: Malaysia	A Systematic Framework for DesigningPersuasive Mobile Health ApplicationsUsing Behavior Change Wheel	Aims to propose an integrated conceptual framework combining PSD and BCW, which could be used to implement successful persuasive mobile health applications	Combining Persuasive System Design and Behaviour Change Wheel to create persuasive mobile health applications
98	Bilal 2020	25/9/2020	Melissa Pelly	2	Text and opinion	Other: South Korea, Pakistan, Australia	Towards User-Centric Intervention Adaptiveness:Influencing Behavior-Context Based HealthyLifestyle Interventions	To propose a conceptual framework based on the User-Centric Adaptive Intervention (UCAI) for behavior change, which has engaged behavior change theory in an actionable manner	User-Centric Adaptive Intervention: 1) behaviour quantification, 2) behaviour context mapping, 3) intervention selection, 4) feedback evaluation
76	Baumel 2021	12/3/2021	Melissa Pelly	1	Other: Viewpoint	Other: Israel and United States	Effort-Optimized Intervention Model:Framework for Building and Analyzing Digital Interventions That Require Minimal Effort for Health-Related Gains	To develop a process to optimise interventions that focus on user engagement in the face of competing demands	The effort-optimized intervention, a 3-step framework: 1) nurturing salience, 2) making the completion of therapeutic activities as effortless as possible, 3) turning effort into assets.
