# Supplementary material for: Novel behaviour change frameworks for digital health interventions: A critical review
Source: J Health Psychol. 2023 Apr 12;28(10):970–83. doi: 10.1177/13591053231164499 (PMC10466959; doi:10.1177/13591053231164499)
Supplement: sj-csv-4-hpq-10.1177_13591053231164499 – Supplemental material for Novel behaviour change frameworks for digital health interventions: A critical review [file sj-csv-4-hpq-10.1177_13591053231164499.csv]

			User						Intervention					Timing					Theoretical Foundations			Policy				Totals
	Article Title	Framework	Target groups	Culture	Context	Customize	Social	Total	Guide Technique	Tailoring	Adaptive	Form	Total	Time	Frequency	Duration	Dose	Total	Theory-based	Prediction	Total	Policy	Regulations	Total		Overall Mark /34	Overall Mark /17	Percentage
Stepwise	An iterative, interdisciplinary, collaborative framework for developing and evaluating digital behavior change interventions	Iterative Framework for DBCI	0	2	2	2	1	1.4	1	2	2	2	1.75	2	0	0	0	0.5	2	2	2	1	0	0.5		21	10.5	62%
	Integrating Taxonomies Into Theory-Based Digital HealthInterventions for Behavior Change:A Holistic Framework	TUDER	2	0	1	0	2	1	2	2	1	1	1.5	1	0	0	0	0.25	2	0	1	0	0	0		14	7	41%
	Towards User-Centric Intervention Adaptiveness:Influencing Behavior-Context Based HealthyLifestyle Interventions	User Centric Adaptive Intervention	0	0	2	0	0	0.4	2	2	2	2	2	1	0	0	1	0.5	2	2	2	0	0	0		16	8	47%
	A Systematic Framework for DesigningPersuasive Mobile Health ApplicationsUsing Behavior Change Wheel	Persuasive Mobile Health Applications	2	0	2	2	2	1.6	2	0	0	0	0.5	1	0	0	0	0.25	2	0	1	2	2	2		17	8.5	50%
	DOMAIN AVERAGE							1.1					1.4375					0.375			1.5			0.625				50%
Mechanistic	The Adaptive Behavioral Components (ABC) Model for Planning Longitudinal Behavioral Technology-Based Health Interventions: A Theoretical Framework	ABC Model	1	2	2	0	2	1.4	2	2	2	2	2	1	0	1	0	0.5	2	2	2	0	0	0		21	10.5	62%
	Theory Integration for Lifestyle Behavior Change in the Digital Age: An Adaptive Decision-making Framework	Adaptive Decision Making	1	0	2	2	1	1.2	2	2	2	0	1.5	2	1	0	0	0.75	2	1	1.5	0	0	0		18	9	53%
	Effort-Optimized Intervention Model:Framework for Building and Analyzing Digital Interventions That Require Minimal Effort for Health-Related Gains	Effort-Optimized Intervention Model	0	0	2	0	1	0.6	2	2	2	2	2	2	0	0	0	0.5	2	2	2	0	0	0		17	8.5	50%
	DOMAIN AVERAGE							1.066666667					1.833333333					0.583333333			1.833333333			0				55%
	Averages by columns/ across digital health facets		0.857142857	0.571428571	1.857142857	0.857142857	1.285714286	1.085714286	1.857142857	1.714285714	1.571428571	1.285714286	1.607142857	1.428571429	0.142857143	0.142857143	0.142857143	0.464285714	2	1.285714286	1.642857143	0.428571429	0.285714286	0.357142857		17.71428571	8.857142857	0.521008403
	Legend
	Score	Meaning
	0 - 0.5	Not addressed
	0.6 - 1.4	Somewhat addressed
	1.5 - 2	Addressed well
	Scoring frameworks				Scoring domains average
	Iterative Framework for DBCI	62%				Stepwise	Mechanistic	Total
	ABC Model	62%		Theoretical foundation		1.5	1.833333333	1.642857143
	Adaptive Decision Making	53%		Intervention		1.4375	1.833333333	1.607142857
	Effort-Optimized Intervention Model	50%		User		1.1	1.066666667	1.085714286
	Persuasive Mobile Health Applictions	50%		Timing		0.375	0.583333333	0.464285714
	User Centric Adaptive Intervention	47%		Policy		0.625	0	0.357142857
	TUDER	41%
